# Supplementary material for: Statin initiation and treatment non-adherence following a first acute myocardial infarction in patients with inflammatory rheumatic disease versus the general population
Source: Arthritis Res Ther. 2014 Sep 26;16(5):443. doi: 10.1186/s13075-014-0443-y (PMC4201728; doi:10.1186/s13075-014-0443-y)
Supplement: Additional file 2: Table S1. — This document provides the data in a table with P-values to demonstrate the statistical differences between patients initiated on statins or not. [file 13075_2014_443_MOESM2_ESM.xlsx]

## Sheet: Sheet1
Variable	IRD patients (n=415)					Non-IRD patients (n=18,103)
	Statins		Statins not initiated			Statins		Statins not initiated
	initiated					initiated
	n	%	n	%	p-value	n	%	n	%	p-value
Number of Patients	207	1	208	1		11893	1	6210	1
Age
< 70	79	0.381643	51	0.245192	0.003	6561	0.551669	2364	0.380676	<0.01
≥ 70	128	0.618	157	0.755	0.003	5332	0.448	3846	0.619	<0.01
Female	112	0.541063	149	0.716346	<0.01	3853	0.323972	2784	0.448309	<0.01
Indigenous	1	0.00483092	7	0.0336538	0.033	338	0.0284201	376	0.0605475	<0.01
Married / de-facto	117	0.565217	93	0.447115	0.016	7888	0.663247	3188	0.513366	<0.01
High accessibility to services#	164	0.792271	164	0.788462	0.924	8500	0.714706	4390	0.706924	<0.01
ARIA - Remote^	6	0.0289855	10	0.0480769	0.312	478	0.0401917	410	0.0660225	<0.01
Lowest Quartile of SEIFA-IRSD	11	0.0531401	16	0.0769231	0.326	805	0.0676869	547	0.0880837	<0.01
Elective admission*	23	0.111111	25	0.120192	0.772	1191	0.100143	660	0.10628	0.196
Intensive Care Unit during admission	46	0.222222	48	0.230769	0.835	2768	0.232742	1378	0.2219	0.099
Hospital Type
Tertiary	131	0.63285	126	0.605769	0.57	7400	0.622215	3760	0.605475	0.028
Public Metro	10	0.0483092	9	0.0432692	0.806	191	0.0160599	221	0.0355878	0.16
Rural public/private	11	0.0531401	18	0.0865385	0.182	1274	0.107122	833	0.134138	<0.01
Private Metro	55	0.2657	55	0.264423	0.976	3028	0.254604	1396	0.224799	<0.01
Length of Stay, Med(IQR)	8	(5 - 16)	17	(7 - 42)	<0.01	5	(4 - 10)	9	(5 - 24)	<0.01
Comorbidities at Index Admission
Cancer	9	0.0434783	7	0.0336538	0.603	258	0.0216934	378	0.0608696	<0.01
Cerebral Vascular Accident	6	0.0289855	14	0.0673077	0.068	376	0.0316152	435	0.0700483	<0.01
Dementia	3	0.0144928	11	0.0528846	0.03	108	0.00908097	183	0.0294686	<0.01
Diabetes with Complications	15	0.0724638	17	0.0817308	0.723	676	0.0568402	472	0.0760064	<0.01
Diabetes	20	0.0966184	28	0.134615	0.226	1127	0.0947616	722	0.116264	<0.01
Liver disease	0	0	1	0.00480769	0.318	11	0.000924914	25	0.00402576	<0.01
Metastatic Cancer	3	0.0144928	1	0.00480769	0.313	82	0.00689481	172	0.0276973	<0.01
Paraplegia	3	0.0144928	7	0.0336538	0.203	153	0.0128647	227	0.0365539	<0.01
Peptic ulcer	3	0.0144928	10	0.0480769	0.05	110	0.00924914	110	0.0177134	<0.01
Pulmonary disease	19	0.0917874	38	0.182692	0.007	586	0.0492727	651	0.104831	<0.01
Peripheral Vascular Disease	3	0.0144928	6	0.0288462	0.316	274	0.0230388	202	0.0325282	<0.01
Renal Disease	29	0.140097	32	0.153846	0.692	882	0.0741613	788	0.126892	<0.01
Severe Liver Disease	0	0	2	0.00961538	0.157	7	0.000588582	38	0.00611916	<0.01
Cardiovascular Risk factors
Smoker	40	0.193237	30	0.144231	0.183	3071	0.258219	1244	0.200322	<0.01
Hypertension	109	0.52657	97	0.466346	0.22	6299	0.529639	2825	0.454911	<0.01
Hypercholesterolaemia	57	0.275362	15	0.0721154	<0.01	3873	0.325654	1165	0.187601	<0.01
Arrhythmia	58	0.280193	71	0.341346	0.178	2584	0.217271	1849	0.297746	<0.01
Obesity	16	0.0772947	7	0.0336538	0.052	865	0.0727319	313	0.0504026	<0.01
Procedure, during admission
PTCA	45	0.217391	20	0.0961538	<0.01	3358	0.282351	679	0.10934	<0.01
CABG	4	0.0193237	4	0.0192308	0.995	570	0.0479274	159	0.0256039	<0.01
Count of Medications at 1 months post MI, Med (IQR)	7	(4 - 10)	3	(0 - 7)	<0.01	4	(2 - 7)	0	(0 - 4)	<0.01
